# Supplementary material for: Calcineurin B-Like Proteins CBL4 and CBL10 Mediate Two Independent Salt Tolerance Pathways in Arabidopsis
Source: Int J Mol Sci. 2019 May 16;20(10):2421. doi: 10.3390/ijms20102421 (PMC6566158; doi:10.3390/ijms20102421)
Supplement: Supplementary file 1 [file ijms-20-02421-s001.zip]

Archive with 7 entries (7 files):
- CBL10 Supplementary Materials.docx
- Figure S1.jpg
- Figure S2.jpg
- Figure S3.jpg
- Figure S4.jpg
- Figure S5.jpg
- Figure S6.jpg
